# Supplementary material for: Suicide and psychiatric disorders associated with amphetamine type stimulant use: a systematic review and meta-analysis
Source: Front Psychiatry. 2026 Mar 13;17:1654091. doi: 10.3389/fpsyt.2026.1654091 (PMC13022986; doi:10.3389/fpsyt.2026.1654091)
Supplement: SUPPLEMENTARY TABLE 1 — Data collection. [file Table1.xlsx]

## Sheet: Original
Author	prevalence of suicidal ideas		prev of suicidal attempts		Prev of suicidality		prev of suicidal death		prev of hallucinations due to amphetamines		prev of depression due to amphetamines			Period of amphetamine abuse (years)		prev of other substance use disorder with amphetamines
	n	total	n	total	n	total	n	total	n	total	n	total	N	Mean	SD	n	total
Akiyama 2006
Akiyama 2011
Argento2017
Attafi 2021
Auten 2012
Chen 2021
Coffin 2024
Darke 2017
Darke 2018
Dixson 2017
Domier 2000
Ericsson 2013
Fang 2023
Fatovich 2010
Fletcher 2019
Gardner 1972
Gonzales 2011
Hajebi 2016
Herbeck 2015
Karch 1985
Kaye 2008
Kaye 2009
Kaye 2009
Kittirattanapaiboon 2010
Kuo 2010
Lee 2021
Marshall 2011
Marshall 2012
Mcketin 2020
Paknahad 2020
Paydar 2015
Rawson 2005
Trombello 2023
Zarrabi 2016
Al-Imam 2023
Ali 2024
Artenie 2014
Baberg 1995
Brecht 2004
Chen 2007
Christian 2007
Christian 2007
Christian 2007
Christian 2007
Cloutier 2013
Demir 2021
Derlet 1988
Fass 2009
Frankeberger 2024
Hadinezhad 2018
Hypse 2018
Kalayasiri 2009
Kalayasiri 2009
Kalechstein 2000
Karabulut 2023
Li 2023
Lin 2004
Massah 2019
Mcketin 2011
Miller 2016
Nazari 2023
Nazari 2023
Nazari 2023
Njuguna 2021
Park 2022
Peng 2025
Perello 2022
Richards 1999
Richards 2017
Roxburgh 2020
Soboka 2024
Stronach 2024
Toles 2006
Topp 1998
Voco 2019
Vu 2017
Wang 2025
Watanabe 2009
Watt 2015
Wei 2023
Wong 2013
Yen 2005
Yockey 2020

## Sheet: Idea
Author	n	total
Akiyama 2006
Auten 2012
Coffin 2024
Domier 2000
Ericsson 2013
Gardner 1972
Zarrabi 2016
Al-Imam 2023
Derlet 1988
Fass 2009
Frankeberger 2024
Hadinezhad 2018
Kalechstein 2000
Li 2023
Mcketin 2011
Peng 2025
Topp 1998
Vu 2017
Watanabe 2009
Watt 2015
Wong 2013
Yen 2005
Yockey 2020

## Sheet: attempts
Author	n	total
Akiyama 2011
Auten 2012
Dixson 2017
Ericsson 2013
Gardner 1972
Gonzales 2011
Hajebi 2016
Herbeck 2015
Lee 2021
Marshall 2011
Zarrabi 2016
Artenie 2014
Baberg 1995
Brecht 2004
Chen 2007
Demir 2021
Fass 2009
Hypse 2018
Kalayasiri 2009
Karabulut 2023
Li 2023
Massah 2019
Njuguna 2021
Peng 2025
Perello 2022
Richards 1999
Richards 2017
Topp 1998
Watanabe 2009
Watt 2015
Wong 2013
Yockey 2020

## Sheet: suicidality
Author	n	total
Argento2017
Chen 2021
Fatovich 2010
Fletcher 2019
Kittirattanapaiboon 2010
Mcketin 2020
Lin 2004
Nazari 2023
Park 2022
Soboka 2024
Toles 2006

## Sheet: death
Author	n	total
Attafi 2021
Darke 2017
Ericsson 2013
Fang 2023
Karch 1985
Kaye 2008
Kaye 2009
Kittirattanapaiboon 2010
Kuo 2010
Paknahad 2020
Roxburgh 2020
Stronach 2024

## Sheet: hallucination
Author	type	n	total
Akiyama 2006	Auditory
Akiyama 2006	Visual
Akiyama 2006	Somatic
Akiyama 2011	Auditory
Akiyama 2011	Visual
Akiyama 2011	Tactile
Coffin 2024	Non-Typed
Domier 2000	Non-Typed
Zarrabi 2016	Auditory
Zarrabi 2016	Visual
Zarrabi 2016	Tactile
Al-Imam 2023	Auditory
Al-Imam 2023	Visual
Derlet 1988	Non-Typed
Hadinezhad 2018	Auditory
Hadinezhad 2018	Visual
Nazari 2023	Auditory
Nazari 2023	Visual
Nazari 2023	Tactile
Nazari 2023	Olfactory
Nazari 2023	Gustatory
Peng 2025	Auditory
Topp 1998	Auditory
Topp 1998	Visual
Watanabe 2009	Non-Typed
Watt 2015	Non-Typed

## Sheet: depression
Author	n	total
Akiyama 2006
Akiyama 2011
Coffin 2024
Domier 2000
Fang 2023
Fletcher 2019
Kittirattanapaiboon 2010
Mcketin 2020
Chen 2007
Frankeberger 2024
Kalayasiri 2009
Kalechstein 2000
Li 2023
Lin 2004
Mcketin 2011
Toles 2006
Topp 1998
Vu 2017
Watanabe 2009
Watt 2015
Yen 2005

## Sheet: period
Author	N	Mean	SD
Akiyama 2011
Domier 2000
Gonzales 2011
Kittirattanapaiboon 2010
Mcketin 2020
Chen 2007
Karabulut 2023
Lin 2004
Nazari 2023
Topp 1998
Watt 2015

## Sheet: other
Author	n	total
Fang 2023
Kaye 2008
Kittirattanapaiboon 2010
Derlet 1988
Hadinezhad 2018
Lin 2004
Njuguna 2021
Peng 2025
Perello 2022
Yockey 2020
