# Supplementary material for: Suicide and psychiatric disorders associated with amphetamine type stimulant use: a systematic review and meta-analysis
Source: Front Psychiatry. 2026 Mar 13;17:1654091. doi: 10.3389/fpsyt.2026.1654091 (PMC13022986; doi:10.3389/fpsyt.2026.1654091)
Supplement: SUPPLEMENTARY TABLE 2 — Sensitivity analysis. [file Table2.xlsx]

## Sheet: SupplementaryTable; Sensitivit
Reference_Number	First_Author	Year	Study_Design	Outcome_Measured	Temporal_Relationship	Attribution_Tier	Attribution_Explanation
1	Artenie	2015	Prospective cohort	Suicidal ideation, attempts	ATS use disorder confirmed	Tier 2	Inferred association: confirmed ATS use disorder diagnosis, but timing not explicit
2	Voce	2019	Cross-sectional	Depression, negative symptoms	ATS use disorder confirmed	Tier 2	Inferred association: confirmed ATS use disorder diagnosis, but timing not explicit
3	McKetin	2021	Prospective cohort	Suicidality (BPRS)	Active treatment, ATS disorder	Tier 2	Inferred association: confirmed ATS use disorder diagnosis, but timing not explicit
4	Lee	2020	Retrospective cohort	Completed suicide	During intoxication/withdrawal documented	Tier 1	Explicit temporal association: suicidality during active use, intoxication, withdrawal, or hospitalization
5	Argento	2016	Cross-sectional	Suicidal ideation, attempts	ATS use disorder confirmed	Tier 2	Inferred association: confirmed ATS use disorder diagnosis, but timing not explicit
6	Fang	2018	Retrospective cohort	Completed suicide	ATS-attributed death, toxicology confirmed	Tier 1	Explicit temporal association: suicidality during active use, intoxication, withdrawal, or hospitalization
7	Kaye	2019	Retrospective cohort	Completed suicide	ATS-related death certificate	Tier 1	Explicit temporal association: suicidality during active use, intoxication, withdrawal, or hospitalization
8	Frankeberger	2020	Cross-sectional	Depression, suicidal ideation	ATS use disorder confirmed	Tier 2	Inferred association: confirmed ATS use disorder diagnosis, but timing not explicit
9	Dixson	2021	Cross-sectional	Polysubstance use	Mixed substances, ATS one of several	Tier 3	Weak association: mixed substance use, ATS one of multiple substances
10	Auten	2017	Retrospective cohort	Suicidal ideation, attempts	Hospitalization for ATS toxicity	Tier 1	Explicit temporal association: suicidality during active use, intoxication, withdrawal, or hospitalization
11	Ericsson	2019	Retrospective cohort	Completed suicide	ATS-related death	Tier 1	Explicit temporal association: suicidality during active use, intoxication, withdrawal, or hospitalization
12	Paydar	2019	Cross-sectional	Treatment outcomes, suicidality	Active treatment phase	Tier 2	Inferred association: confirmed ATS use disorder diagnosis, but timing not explicit
13	Zarrabi	2020	Cross-sectional	Aggression, self-harm	During active use/intoxication	Tier 1	Explicit temporal association: suicidality during active use, intoxication, withdrawal, or hospitalization
14	Rawson	2004	Prospective cohort	Hallucinations, dropout	During withdrawal symptoms	Tier 1	Explicit temporal association: suicidality during active use, intoxication, withdrawal, or hospitalization
15	Chen	2017	Cross-sectional	Psychiatric symptoms	ATS use disorder confirmed	Tier 2	Inferred association: confirmed ATS use disorder diagnosis, but timing not explicit
16	Attafi	2022	Retrospective cohort	Completed suicide	ATS-attributed death	Tier 1	Explicit temporal association: suicidality during active use, intoxication, withdrawal, or hospitalization
17	Ali	2024	Cross-sectional	Impulsivity, aggression, suicide	ATS use disorder confirmed	Tier 2	Inferred association: confirmed ATS use disorder diagnosis, but timing not explicit
18	McKetin	2006	Cross-sectional	Psychotic symptoms	During active psychosis	Tier 1	Explicit temporal association: suicidality during active use, intoxication, withdrawal, or hospitalization
19	Chen	2015	Cross-sectional	Neurotoxicity, psychiatric	ATS use disorder confirmed	Tier 2	Inferred association: confirmed ATS use disorder diagnosis, but timing not explicit
20	Sommers	2006	Cross-sectional	Depression, anxiety	ATS use disorder confirmed	Tier 2	Inferred association: confirmed ATS use disorder diagnosis, but timing not explicit
21	Marshall	2012	Prospective cohort	Suicidal ideation	ATS use disorder confirmed	Tier 2	Inferred association: confirmed ATS use disorder diagnosis, but timing not explicit
22	Darke	2008	Cross-sectional	Suicide attempts	ATS use disorder confirmed	Tier 2	Inferred association: confirmed ATS use disorder diagnosis, but timing not explicit
23	Salo	2011	Cross-sectional	Cognitive deficits	ATS use disorder confirmed	Tier 2	Inferred association: confirmed ATS use disorder diagnosis, but timing not explicit
24	Glasner-Edwards	2010	Prospective cohort	Depression, anxiety	ATS use disorder confirmed	Tier 2	Inferred association: confirmed ATS use disorder diagnosis, but timing not explicit
25	Zweben	2004	Cross-sectional	Treatment outcomes	ATS use disorder confirmed	Tier 2	Inferred association: confirmed ATS use disorder diagnosis, but timing not explicit
26	Brecht	2004	Prospective cohort	Psychiatric symptoms, duration	ATS use disorder confirmed	Tier 2	Inferred association: confirmed ATS use disorder diagnosis, but timing not explicit
27	Hser	2005	Prospective cohort	Long-term outcomes	ATS use disorder confirmed	Tier 2	Inferred association: confirmed ATS use disorder diagnosis, but timing not explicit
28	Shoptaw	2008	Prospective cohort	Treatment engagement	ATS use disorder confirmed	Tier 2	Inferred association: confirmed ATS use disorder diagnosis, but timing not explicit
29	Newton	2004	Cross-sectional	Depression	During active use phase	Tier 1	Explicit temporal association: suicidality during active use, intoxication, withdrawal, or hospitalization
30	Galloway	2001	Cross-sectional	Hallucinations	During active hallucinations	Tier 1	Explicit temporal association: suicidality during active use, intoxication, withdrawal, or hospitalization
31	Copeland	2002	Cross-sectional	Psychiatric comorbidity	ATS use disorder confirmed	Tier 2	Inferred association: confirmed ATS use disorder diagnosis, but timing not explicit
32	Baker	2005	Cross-sectional	Treatment outcomes	ATS use disorder confirmed	Tier 2	Inferred association: confirmed ATS use disorder diagnosis, but timing not explicit
33	McGregor	2008	Cross-sectional	Psychiatric symptoms	ATS use disorder confirmed	Tier 2	Inferred association: confirmed ATS use disorder diagnosis, but timing not explicit
34	Degenhardt	2004	Cross-sectional	Patterns of use	Polysubstance, ATS mentioned	Tier 3	Weak association: mixed substance use, ATS one of multiple substances
35	Meredith	2008	Prospective cohort	Neurocognitive effects	ATS use disorder confirmed	Tier 2	Inferred association: confirmed ATS use disorder diagnosis, but timing not explicit
36	Zorick	2010	Cross-sectional	Sleep disturbances	ATS use disorder confirmed	Tier 2	Inferred association: confirmed ATS use disorder diagnosis, but timing not explicit
37	London	2004	Cross-sectional	Brain imaging	ATS use disorder confirmed	Tier 2	Inferred association: confirmed ATS use disorder diagnosis, but timing not explicit
38	Homer	2008	Cross-sectional	Psychiatric symptoms	ATS use disorder confirmed	Tier 2	Inferred association: confirmed ATS use disorder diagnosis, but timing not explicit
39	Jaffe	2003	Cross-sectional	Psychosis	During psychotic episode	Tier 1	Explicit temporal association: suicidality during active use, intoxication, withdrawal, or hospitalization
40	Volkow	2001	Cross-sectional	Brain metabolism	ATS use disorder confirmed	Tier 2	Inferred association: confirmed ATS use disorder diagnosis, but timing not explicit
41	Chang	2007	Cross-sectional	Brain structure	ATS use disorder confirmed	Tier 2	Inferred association: confirmed ATS use disorder diagnosis, but timing not explicit
42	Thompson	2004	Cross-sectional	Brain structure	ATS use disorder confirmed	Tier 2	Inferred association: confirmed ATS use disorder diagnosis, but timing not explicit
43	Nordahl	2005	Cross-sectional	Neurocognitive	ATS use disorder confirmed	Tier 2	Inferred association: confirmed ATS use disorder diagnosis, but timing not explicit
44	Sekine	2001	Cross-sectional	Brain damage	ATS use disorder confirmed	Tier 2	Inferred association: confirmed ATS use disorder diagnosis, but timing not explicit
45	Paulus	2005	Cross-sectional	Impulsivity	ATS use disorder confirmed	Tier 2	Inferred association: confirmed ATS use disorder diagnosis, but timing not explicit
46	Monterosso	2007	Cross-sectional	Reward processing	ATS use disorder confirmed	Tier 2	Inferred association: confirmed ATS use disorder diagnosis, but timing not explicit
47	Nestor	2011	Cross-sectional	Executive function	ATS use disorder confirmed	Tier 2	Inferred association: confirmed ATS use disorder diagnosis, but timing not explicit
48	McKetin	2018	Retrospective cohort	Suicidality	ATS use disorder confirmed	Tier 2	Inferred association: confirmed ATS use disorder diagnosis, but timing not explicit
49	Richards	2017	Retrospective cohort	Suicide attempts	Emergency dept, polysubstance context	Tier 3	Weak association: mixed substance use, ATS one of multiple substances
50	Booth	2008	Cross-sectional	Treatment access	Polysubstance context	Tier 3	Weak association: mixed substance use, ATS one of multiple substances
51	Kinner	2012	Retrospective cohort	Criminal justice involvement	ATS use disorder confirmed	Tier 2	Inferred association: confirmed ATS use disorder diagnosis, but timing not explicit
52	Roxburgh	2006	Retrospective cohort	Mortality	ATS use disorder confirmed	Tier 2	Inferred association: confirmed ATS use disorder diagnosis, but timing not explicit
53	Quinn	2011	Cross-sectional	Psychiatric comorbidity	ATS use disorder confirmed	Tier 2	Inferred association: confirmed ATS use disorder diagnosis, but timing not explicit
54	Vincent	2018	Retrospective cohort	HIV risk	Polysubstance context	Tier 3	Weak association: mixed substance use, ATS one of multiple substances
55	Singleton	2009	Retrospective cohort	Emergency presentations	Polysubstance context	Tier 3	Weak association: mixed substance use, ATS one of multiple substances
56	Lynskey	2008	Cross-sectional	Patterns of use	ATS use disorder confirmed	Tier 2	Inferred association: confirmed ATS use disorder diagnosis, but timing not explicit
57	Topp	1999	Cross-sectional	Trends in use	Polysubstance context	Tier 3	Weak association: mixed substance use, ATS one of multiple substances
58	Lineberry	2006	Retrospective cohort	Psychiatric symptoms	ATS use disorder confirmed	Tier 2	Inferred association: confirmed ATS use disorder diagnosis, but timing not explicit
59	Shaner	2000	Cross-sectional	Psychosis	ATS use disorder confirmed	Tier 2	Inferred association: confirmed ATS use disorder diagnosis, but timing not explicit
60	Hall	2001	Cross-sectional	Depression	ATS use disorder confirmed	Tier 2	Inferred association: confirmed ATS use disorder diagnosis, but timing not explicit
61	Zweben	2004	Cross-sectional	Treatment outcomes	ATS use disorder confirmed	Tier 2	Inferred association: confirmed ATS use disorder diagnosis, but timing not explicit
62	Glasner	2009	Cross-sectional	Depression treatment	ATS use disorder confirmed	Tier 2	Inferred association: confirmed ATS use disorder diagnosis, but timing not explicit
63	Cohen	2003	Case-control	Pharmacotherapy	ATS use disorder confirmed	Tier 2	Inferred association: confirmed ATS use disorder diagnosis, but timing not explicit
64	Elkashef	2008	Retrospective cohort	Treatment efficacy	ATS use disorder confirmed	Tier 2	Inferred association: confirmed ATS use disorder diagnosis, but timing not explicit
65	Colfax	2006	Prospective cohort	HIV risk	Polysubstance context	Tier 3	Weak association: mixed substance use, ATS one of multiple substances
66	Peck	2010	Retrospective cohort	Overdose	Polysubstance context	Tier 3	Weak association: mixed substance use, ATS one of multiple substances
68	Meredith	2006	Retrospective cohort	Psychiatric symptoms	ATS use disorder confirmed	Tier 2	Inferred association: confirmed ATS use disorder diagnosis, but timing not explicit
69	Fairbairn	2015	Retrospective cohort	Overdose mortality	Polysubstance context	Tier 3	Weak association: mixed substance use, ATS one of multiple substances
70	Hayashi	2013	Retrospective cohort	Injection drug use	ATS use disorder confirmed	Tier 2	Inferred association: confirmed ATS use disorder diagnosis, but timing not explicit
